# Supplementary material for: Structural and Dynamical Basis of VP35-RBD Inhibition by Marine Fungi Compounds to Combat Marburg Virus Infection
Source: Mar Drugs. 2024 Jan 3;22(1):34. doi: 10.3390/md22010034 (PMC10820117; doi:10.3390/md22010034)
Supplement: Supplementary file 1 [file marinedrugs-22-00034-s001.zip]

Archive with 1 entries (1 files):
- marinedrugs-2770520-SI.pdf
